# Supplementary material for: Green Synthesis of Silver Nanoparticles Mediated by Punica granatum Peel Waste: An Effective Additive for Natural Rubber Latex Nanofibers Enhancement
Source: Polymers (Basel). 2024 May 29;16(11):1531. doi: 10.3390/polym16111531 (PMC11174564; doi:10.3390/polym16111531)
Supplement: Supplementary file 1 [file polymers-16-01531-s001.zip]

Archive with 1 entries (1 files):
- polymers-2983186-supplementary.pdf
